# Supplementary material for: De-escalation of the Agitated Pediatric Patient: A Standardized Patient Case for Pediatric Residents
Source: MedEdPORTAL. 2024 Mar 8;20:11388. doi: 10.15766/mep_2374-8265.11388 (PMC10920402; doi:10.15766/mep_2374-8265.11388)
Supplement: Supplementary file 1 — De-escalation Case Facilitator Guide.docxDe-escalation Case Debrief.docxDe-escalation Case Participant Survey.docxDe-escalation Case Critical Action Checklist.docxDe-escalation Case SP Guide.docx [file mep_2374-8265.11388-s001.zip]

Archive with 6 entries (6 files):
- _Educational Summary Report_11388.pdf
- A. De-escalation Case Facilitator Guide.docx
- B. De-escalation Case Debrief.docx
- C. De-escalation Case Participant Survey.docx
- D. De-escalation Case Critical Action CheckList.docx
- E. De-escalation Case SP Guide.docx
